# Supplementary material for: Cascaded Photon Upcycling in an Upconversion-Plasmonic Fabry-Pérot Cavity for Broadband Solar Hydrogen Production from PLA Waste
Source: Materials (Basel). 2026 Jul 11;19(14):2994. doi: 10.3390/ma19142994 (PMC13413013; doi:10.3390/ma19142994)
Supplement: Supplementary file 1 [file materials-19-02994-s001.zip]

Archive with 1 entries (1 files):
- materials-4398136-supplementary.pdf
